# Supplementary material for: Associations of Plasma Homocysteine Reflecting Vitamin B12 and Folate Status with Fatigue-Related Outcomes in Healthy Adults
Source: Nutrients. 2026 Mar 17;18(6):941. doi: 10.3390/nu18060941 (PMC13028897; doi:10.3390/nu18060941)
Supplement: Supplementary file 1 [file nutrients-18-00941-s001.zip]

Archive with 1 entries (1 files):
- nutrients-4194465-supplementary.pdf
